# Supplementary material for: HB-EGF activates EGFR to induce reactive neural stem cells in the mouse hippocampus after seizures
Source: Life Sci Alliance. 2024 Jul 8;7(9):e202201840. doi: 10.26508/lsa.202201840 (PMC11231495; doi:10.26508/lsa.202201840)
Supplement: Supplementary file 1 [file LSA-2022-01840_SdataF1.1.zip › LSA-2022-01840_SdataF1.1.ods]

## Sheet: Fig1
Control	KA 1.5h	KA 12h	KA 24h	KA 72h						One Way Analysis of Variance	lunes, diciembre 03, 2018, 15:44:03
1.189	1.667	1.792	3.521	2.941
0.582	2.377	1.516	1.415	1.740						Data source: Data QPCR Tissue mRNA EGFR in Graphs with points
1.229	3.772	2.305	2.314	4.408
1.000	2.605	1.871	2.417	3.030						Normality Test (Shapiro-Wilk)	Passed	(P = 0,127)
										Equal Variance Test:	Passed	(P = 0,573)
										Group Name	N	Missing	Mean	Std Dev	SEM
										Control	4	0	1,000	0,296	0,148
										KA 1.5h	4	0	2,605	0,874	0,437
										KA 12h	4	0	1,871	0,327	0,163
										KA 24h	4	0	2,417	0,863	0,431
										KA 72h	4	0	3,030	1,091	0,546
										Source of Variation	DF	SS	MS	F	P
										Between Groups	4	9,785	2,446	4,227	0,017
										Residual	15	8,682	0,579
										Total	19	18,467
										The differences in the mean values among the treatment groups are greater than would be expected by chance; there is a statistically significant difference (P = 0,017).
										Power of performed test with alpha = 0,050: 0,689
										Multiple Comparisons versus Control Group (Holm-Sidak method):
										Overall significance level = 0,05
										Comparisons for factor:
										Comparison	Diff of Means	t	P	P<0,050
										Control vs. KA 72h	2,030	3,773	0,007	Yes
										Control vs. KA 1.5h	1,605	2,984	0,028	Yes
										Control vs. KA 24h	1,417	2,633	0,037	Yes
										Control vs. KA 12h	0,871	1,619	0,126	No
Control	KA 1,5h	KA 12h	KA 24h	KA 72h						One Way Analysis of Variance	lunes, diciembre 03, 2018, 15:47:39
0.598	0.134	0.816	1.804	8.077
1.770	1.352	2.494	4.185	9.243						Data source: Data Tissue pEGFR EGFR in Graphs with points
0.633	0.057	0.813	3.359	8.301
										Normality Test (Shapiro-Wilk)	Passed	(P = 0,076)
										Equal Variance Test:	Passed	(P = 0,923)
										Group Name	N	Missing	Mean	Std Dev	SEM
										Col 1	4	1	1,000	0,667	0,385
										Col 2	4	1	0,514	0,726	0,419
										Col 3	4	1	1,374	0,969	0,560
										Col 4	4	1	3,116	1,209	0,698
										Col 5	4	1	8,540	0,619	0,357
										Source of Variation	DF	SS	MS	F	P
										Between Groups	4	1,30,468	32,617	43,420	<0,001
										Residual	10	7,512	0,751
										Total	14	1,37,980
										The differences in the mean values among the treatment groups are greater than would be expected by chance; there is a statistically significant difference (P = <0,001).
										Power of performed test with alpha = 0,050: 1,000
										Multiple Comparisons versus Control Group (Holm-Sidak method):
										Overall significance level = 0,05
										Comparisons for factor:
										Comparison	Diff of Means	t	P	P<0,050
										Col 1 vs. Col 5	7,540	10,655	<0,001	Yes
										Col 1 vs. Col 4	2,116	2,990	0,040	Yes
										Col 1 vs. Col 2	0,486	0,686	0,758	No
										Col 1 vs. Col 3	0,374	0,529	0,608	No
Control	KA 1,5h	KA 12h	KA 24h	KA 72h						One Way Analysis of Variance	lunes, diciembre 16, 2019, 19:04:02
2.5443	1.2619	25.5561	12.8816	9.3139
2.1458	0.4556	21.5297	7.4104	5.5735						Data source: Data Tissue pSTAT STAT in Graphs with points.JNB
1.0154	0.2787	10.8154	6.3801	2.8191
8.68E-03	6.15E-03	2.523	0.7067	0.05						Normality Test (Shapiro-Wilk)	Failed	(P < 0,050)
0.2722	0.0132	7.5154	2.6804	0.1197
0.0137	0.0125	0.2175	0.0911	0.1144
										Test execution ended by user request, ANOVA on Ranks begun
										Kruskal-Wallis One Way Analysis of Variance on Ranks	lunes, diciembre 16, 2019, 19:04:02
										Data source: Data Tissue pSTAT STAT in Graphs with points REFET.JNB
										Group	N	Missing	Median	25%	75%
										Col 1	7	1	0,644	0,0124	2,245
										Col 2	7	1	0,146	0,0109	0,657
										Col 3	7	1	9,165	1,947	22,536
										Col 4	7	1	4,530	0,553	8,778
										Col 5	7	1	1,469	0,0983	6,509
										H = 11,092 with 4 degrees of freedom. (P = 0,026)
										The differences in the median values among the treatment groups are greater than would be expected by chance; there is a statistically significant difference (P = 0,026)
										To isolate the group or groups that differ from the others use a multiple comparison procedure.
										All Pairwise Multiple Comparison Procedures (Student-Newman-Keuls Method) :
										Comparison	Diff of Ranks	q	P<0,05
										Col 3 vs Col 2	90,000	4,174	Yes
										Col 3 vs Col 1	70,000	4,041	Yes
										Col 3 vs Col 5	47,000	3,594	Yes
										Col 3 vs Col 4	23,000	2,604	No
										Col 4 vs Col 2	67,000	3,868	Yes
										Col 4 vs Col 1	47,000	3,594	Yes
										Col 4 vs Col 5	24,000	2,717	No
										Col 5 vs Col 2	43,000	3,288	No
										Col 5 vs Col 1	23,000	2,604	Do Not Test
										Col 1 vs Col 2	20,000	2,265	Do Not Test
Control	KA 1,5h	KA 12h	KA 24h	KA 72h						One Way Analysis of Variance	lunes, diciembre 03, 2018, 16:02:27
0.944	0.375	2.941	7.421	23.517
1.056	1.441	3.351	7.005	22.737						Data source: Data Tissue pAKT AKT in Graphs with points
1.000	1.584	2.485	2.384	2.249
1.000	0.279	0.638	3.435	5.973						Normality Test (Shapiro-Wilk)	Failed	(P < 0,050)
										Test execution ended by user request, ANOVA on Ranks begun
										Kruskal-Wallis One Way Analysis of Variance on Ranks	lunes, diciembre 03, 2018, 16:02:27
										Data source: Data Tissue pAKT AKT in Graphs with points
										Group	N	Missing	Median	25%	75%
										Col 1	5	1	1,000	0,958	1,042
										Col 2	5	1	0,908	0,303	1,548
										Col 3	5	1	2,713	1,100	3,249
										Col 4	5	1	5,220	2,646	7,317
										Col 5	5	1	14,355	3,180	23,322
										H = 12,681 with 4 degrees of freedom. (P = 0,013)
										The differences in the median values among the treatment groups are greater than would be expected by chance; there is a statistically significant difference (P = 0,013)
										To isolate the group or groups that differ from the others use a multiple comparison procedure.
Control	KA 1,5h	KA 12h	KA 24h	KA 72h						One Way Analysis of Variance	lunes, diciembre 03, 2018, 16:15:12
1.053	13.150	16.869	14.959	22.710
0.947	8.400	12.378	10.275	14.374						Data source: Data Tissue pERK ERK in Graphs with points
1.000	1.971	4.567	7.047	14.017
1.000	7.840	11.271	10.760	17.034						Normality Test (Shapiro-Wilk)	Passed	(P = 0,057)
										Equal Variance Test:	Passed	(P = 0,415)
										Group Name	N	Missing	Mean	Std Dev	SEM
										Col 1	5	1	1,000	0,0434	0,0217
										Col 2	5	1	7,840	4,581	2,290
										Col 3	5	1	11,271	5,083	2,541
										Col 4	5	1	10,760	3,248	1,624
										Col 5	5	1	17,034	4,016	2,008
										Source of Variation	DF	SS	MS	F	P
										Between Groups	4	5,45,816	1,36,454	9,283	<0,001
										Residual	15	2,20,496	14,700
										Total	19	7,66,312
										The differences in the mean values among the treatment groups are greater than would be expected by chance; there is a statistically significant difference (P = <0,001).
										Power of performed test with alpha = 0,050: 0,989
										Multiple Comparisons versus Control Group (Holm-Sidak method):
										Overall significance level = 0,05
										Comparisons for factor:
										Comparison	Diff of Means	t	P	P<0,050
										Col 1 vs. Col 5	16,034	5,914	<0,001	Yes
										Col 1 vs. Col 3	10,271	3,789	0,005	Yes
										Col 1 vs. Col 4	9,760	3,600	0,005	Yes
										Col 1 vs. Col 2	6,840	2,523	0,023	Yes
Control	KA 24h					t-test	martes, diciembre 04, 2018, 10:23:20
64.110	444.342
94.404	1203.528					Data source: Data Tissue DG Total EGFR 24h in Graphs with points
141.486	508.084
	414.527					Normality Test (Shapiro-Wilk)	Failed	(P < 0,050)
						Test execution ended by user request, Rank Sum Test begun
						Mann-Whitney Rank Sum Test	martes, diciembre 04, 2018, 10:23:20
						Data source: Data Tissue DG Total EGFR 24h in Graphs with points
						Group	N	Missing	Median	25%	75%
						Col 1	4	1	94,404	64,110	1,41,486
						Col 2	5	1	4,76,213	4,21,981	10,29,667
						Mann-Whitney U Statistic= 0,000
						T = 6,000 n(small)= 3 n(big)= 4 P(est.)= 0,052 P(exact)= 0,057
						The difference in the median values between the two groups is not great enough to exclude the possibility that the difference is due to random sampling variability; there is not a statistically significant difference (P = 0,057)
Control	KA 24h					t-test	lunes, diciembre 03, 2018, 16:50:33
112.7341	755.5787
82.0477	1337.115					Data source: Data Tissue Hilus Total EGFR 24h in Graphs with points
105.2183	1651.15
	1292.952					Normality Test (Shapiro-Wilk)	Passed	(P = 0,104)
						Equal Variance Test:	Passed	(P = 0,327)
						Group Name	N	Missing	Mean	Std Dev	SEM
						Col 1	4	1	1,00,000	15,995	9,235
						Col 2	5	1	12,59,199	3,71,694	1,85,847
						Difference	-11,59,199
						t = -5,268 with 5 degrees of freedom. (P = 0,003)
						95 percent confidence interval for difference of means: -1724,811 to -593,587
						The difference in the mean values of the two groups is greater than would be expected by chance; there is a statistically significant difference between the input groups (P = 0,003).
						Power of performed test with alpha = 0,050: 0,985
Control	KA 24h					t-test	lunes, diciembre 03, 2018, 16:51:42
52.9092	430.1201
117.727	729.6126					Data source: Data Tissue NSC Total EGFR 24h in Graphs with points
129.3638	311.3105
	320.8185					Normality Test (Shapiro-Wilk)	Passed	(P = 0,133)
						Equal Variance Test:	Passed	(P = 0,451)
						Group Name	N	Missing	Mean	Std Dev	SEM
						Col 1	4	1	1,00,000	41,195	23,784
						Col 2	5	1	4,47,965	1,95,350	97,675
						Difference	-3,47,965
						t = -2,967 with 5 degrees of freedom. (P = 0,031)
						95 percent confidence interval for difference of means: -649,420 to -46,511
						The difference in the mean values of the two groups is greater than would be expected by chance; there is a statistically significant difference between the input groups (P = 0,031).
						Power of performed test with alpha = 0,050: 0,614
