# Supplementary material for: HB-EGF activates EGFR to induce reactive neural stem cells in the mouse hippocampus after seizures
Source: Life Sci Alliance. 2024 Jul 8;7(9):e202201840. doi: 10.26508/lsa.202201840 (PMC11231495; doi:10.26508/lsa.202201840)
Supplement: Supplementary file 3 [file LSA-2022-01840_SdataFS1.1.zip › LSA-2022-01840_SdataFS1.1.ods]

## Sheet: FigS1
Control	KA 1,5h	KA 12h	KA 24h	KA 72h						One Way Analysis of Variance							One Way Analysis of Variance
1.082	0.7763	1.584	0.734	1.235
0.1935	1.063	1.31	2.631	2.451						Data source: Data QPCR Tissue mRNA FGFR1 in Graphs with points.JNB							Data source: Data QPCR Tissue mRNA FGFR2 in Graphs with points.JNB
1.725	0.7305	1.193	2.233	1.546
										Normality Test (Shapiro-Wilk)	Passed	(P = 0.550)					Normality Test (Shapiro-Wilk)	Passed	(P = 0.253)
										Equal Variance Test:	Passed	(P = 0.353)					Equal Variance Test:	Failed	(P < 0.050)
										Group Name	N	Missing	Mean	Std Dev	SEM
										Col 1	4	1	1	0.769	0.444		Test execution ended by user request, ANOVA on Ranks begun
Control	KA 1,5h	KA 12h	KA 24h	KA 72h						Col 2	4	1	0.857	0.18	0.104
0.9992	1.148	0.8388	0.6498	0.5868						Col 3	4	1	1.362	0.201	0.116		Kruskal-Wallis One Way Analysis of Variance on Ranks	Friday, June 14, 2024, 3:53:00 PM
0.2662	1.302	0.7546	1.393	2.329						Col 4	4	1	1.866	1	0.578
1.735	1.499	0.9004	1.904	1.379						Col 5	4	1	1.744	0.632	0.365		Data source: Data QPCR Tissue mRNA FGFR2 in Graphs with points REFET - DCX Teresa.JNB
										Source of Variation	DF	SS	MS	F	P		Group	N	Missing	Median	25%	75%
										Between Groups	4	2.359	0.59	1.429	0.294		Col 1	4	1	0.999	0.266	1.735
										Residual	10	4.128	0.413				Col 2	4	1	1.302	1.148	1.499
										Total	14	6.486					Col 3	4	1	0.839	0.755	0.9
																	Col 4	4	1	1.393	0.65	1.904
																	Col 5	4	1	1.379	0.587	2.329
										Power of performed test with alpha = 0.050: 0.112							H = 2.333 with 4 degrees of freedom. (P = 0.675)
Control	KA 1,5h	KA 12h	KA 24h	KA 72h						One Way Analysis of Variance
1.000	0.734	0.465	0.995	1.027
1.000	1.522	1.297	0.407	0.443						Data source: Data Tissue pFGFR FGFR in Graphs with points.JNB
1.000	0.647	2.485	1.949	0.000
										Normality Test (Shapiro-Wilk)	Passed	(P = 0.612)
										Equal Variance Test:	Passed	(P = 0.364)
										Group Name	N	Missing	Mean	Std Dev	SEM
										Col 1	4	1	1	0	0
										Col 2	4	1	0.968	0.482	0.278
										Col 3	4	1	1.416	1.015	0.586
										Col 4	4	1	1.117	0.778	0.449
										Col 5	4	1	0.49	0.515	0.297
										Source of Variation	DF	SS	MS	F	P
										Between Groups	4	1.343	0.336	0.787	0.559
										Residual	10	4.268	0.427
										Total	14	5.611
										The differences in the mean values among the treatment groups are not great enough to exclude the possibility that the difference is due to random sampling variability; there is not a statistically significant difference (P = 0.559).
										Power of performed test with alpha = 0.050: 0.050
