# Supplementary material for: HB-EGF activates EGFR to induce reactive neural stem cells in the mouse hippocampus after seizures
Source: Life Sci Alliance. 2024 Jul 8;7(9):e202201840. doi: 10.26508/lsa.202201840 (PMC11231495; doi:10.26508/lsa.202201840)
Supplement: Supplementary file 4 [file LSA-2022-01840_SdataFS2.zip › LSA-2022-01840_SdataFS2.ods]

## Sheet: FigS2
Intherphase	Mitosis						t-test	miércoles, diciembre 11, 2019, 18:23:54
22.7069	10.1291
22.9315	14.0496						Data source: Data cell size during mitosis in Graphs with points.JNB
22.1635	10.4799
24.8437	11.0233						Normality Test (Shapiro-Wilk)	Passed	(P = 0,252)
15.5514	11.6155
15.1364	5.8089						Equal Variance Test:	Passed	(P = 0,421)
10.1291	5.0724
19.8479	5.8616						Group Name	N	Missing	Mean	Std Dev	SEM
16.7871	5.6024						Interphase	32	0	1,67,433	42,375	7,491
13.7883	12.0651						Mitosis	26	0	91,528	32,425	6,359
20.6201	12.0078
15.7817	10.7758						Difference	75,906
25.2865	12.8933
12.5882	3.9276						t = 7,515 with 56 degrees of freedom. (P = <0,001)
19.4868	5.5129
12.4437	8.5298						95 percent confidence interval for difference of means: 55,672 to 96,139
15.5569	12.0422
18.9247	6.8483						The difference in the mean values of the two groups is greater than would be expected by chance; there is a statistically significant difference between the input groups (P = <0,001).
13.0562	6.6007
17.6423	14.8572						Power of performed test with alpha = 0,050: 1,000
13.6527	11.5305
11.8265	6.7311
13.8867	8.1168
12.1798	13.4508
17.1422	6.4856
16.1098	5.9534
22.7514
17.4312
15.2173
17.2178
9.046
14.0519
Intherphase	Mitosis						t-test	miércoles, diciembre 11, 2019, 18:24:45
0.5459	1.7934
0.4765	1.1659						Data source: Data EGFR levels mitosis in Graphs with points.JNB
0.6225	1.8642
0.5307	1.8232						Normality Test (Shapiro-Wilk)	Failed	(P < 0,050)
0.8035	1.7325
0.8443	3.0595
1.7856	3.1895						Test execution ended by user request, Rank Sum Test begun
0.5924	3.4193
0.7664	4.096						Mann-Whitney Rank Sum Test	miércoles, diciembre 11, 2019, 18:24:45
0.9617	1.5094
0.6772	1.6791						Data source: Data EGFR levels mitosis in Graphs with points REFET.JNB
0.8329	1.8372
0.5044	1.3059						Group	N	Missing	Median	25%	75%
1.0921	4.8477						Interphase	32	0	0,817	0,644	1,020
0.6351	3.6353						Mitosis	26	0	2,000	1,508	3,068
1.2451	2.1361
0.831	1.4728						Mann-Whitney U Statistic= 16,000
0.6722	3.0418
1.0464	3.0944						T = 1167,000 n(small)= 26 n(big)= 32 (P = <0,001)
0.7306	1.5025
1.0341	1.3155						The difference in the median values between the two groups is greater than would be expected by chance; there is a statistically significant difference (P = <0,001)
1.1806	2.7612
0.9765	2.2956
1.1666	1.3126
0.7609	2.5149
0.9328	2.6308
0.5762
0.7844
0.9421
0.6835
1.3794
0.8961
							t-test	martes, diciembre 04, 2018, 10:36:52
Control	Afatinib 2uM
32	12						Data source: Data Cult Afa 24h BrdU in Graphs with points
24	0
8	0						Normality Test (Shapiro-Wilk)	Failed	(P < 0,050)
16	12
32	0
8	25						Test execution ended by user request, Rank Sum Test begun
32	25
16	12						Mann-Whitney Rank Sum Test	martes, diciembre 04, 2018, 10:36:52
8	12
39	0						Data source: Data Cult Afa 24h BrdU in Graphs with points
8	0
							Group	N	Missing	Median	25%	75%
							Col 1	12	1	16,000	8,000	32,000
							Col 2	12	1	12,000	0,000	12,000
							Mann-Whitney U Statistic= 30,000
							T = 157,000 n(small)= 11 n(big)= 11 (P = 0,046)
							The difference in the median values between the two groups is greater than would be expected by chance; there is a statistically significant difference (P = 0,046)
Control	Afatinib 2uM						t-test	miércoles, noviembre 06, 2019, 17:49:45
141.885	6.803
119.534	7.775						Data source: Afa 48h num cells in Graphs with points.JNB
105.928	0.000
120.505	1.944						Normality Test (Shapiro-Wilk)	Failed	(P < 0,050)
57.337	2.916
69.971	1.944
62.196	2.916						Test execution ended by user request, Rank Sum Test begun
67.055	4.859
93.295	3.887						Mann-Whitney Rank Sum Test	miércoles, noviembre 06, 2019, 17:49:45
162.294	3.887
							Data source: Afa 48h num cells in Graphs with points.JNB
							Group	N	Missing	Median	25%	75%
							Col 1	11	1	99,611	65,841	1,25,850
							Col 2	11	1	3,401	1,944	5,345
							Mann-Whitney U Statistic= 0,000
							T = 155,000 n(small)= 10 n(big)= 10 (P = <0,001)
							The difference in the median values between the two groups is greater than would be expected by chance; there is a statistically significant difference (P = <0,001)
