# Supplementary material for: HB-EGF activates EGFR to induce reactive neural stem cells in the mouse hippocampus after seizures
Source: Life Sci Alliance. 2024 Jul 8;7(9):e202201840. doi: 10.26508/lsa.202201840 (PMC11231495; doi:10.26508/lsa.202201840)
Supplement: Supplementary file 5 [file LSA-2022-01840_SdataF2.1.zip › LSA-2022-01840_SdataF2.1.ods]

## Sheet: Fig2
Control	Gefitinib 2uM							One Way Analysis of Variance	Tuesday, June 27, 2023, 6:43:14 PM
74.033	41.8826
75.7029	165.5686							Data source: Data In vitro EGFR levels WB in ultims.JNB
171.1946	96.6887
79.0695	50.3366							Normality Test (Shapiro-Wilk)	Failed	(P < 0.050)
								Test execution ended by user request, ANOVA on Ranks begun
								Kruskal-Wallis One Way Analysis of Variance on Ranks	Tuesday, June 27, 2023, 6:43:14 PM
								Data source: Data In vitro EGFR levels WB in ultims.JNB
								Group	N	Missing	Median	25%	75%
								Ctrl	4	0	234.571	225.672	449.108
								Gef	4	0	222.829	133.36	449.67
								H = 0.333 with 1 degrees of freedom. P(est.)= 0.564 P(exact)= 0.686
Control	Gefitinib 2uM							t-test	lunes, diciembre 03, 2018, 16:13:22
67.3011	2.0494
132.66	39.9669							Data source: Data WB gef p845 in Graphs with points.JNB
141.9053	12.878
58.1337	18.484							Normality Test:	Passed	(P = 0,783)
								Equal Variance Test:	Failed	(P < 0,050)
								Test execution ended by user request, Rank Sum Test begun
								Mann-Whitney Rank Sum Test	lunes, diciembre 03, 2018, 16:13:22
								Data source: Data WB gef p845 in Graphs with points.JNB
								Group	N	Missing	Median	25%	75%
								Col 1	5	1	99,981	62,717	1,37,283
								Col 2	5	1	15,681	7,464	29,225
								Mann-Whitney U Statistic= 0,000
								T = 26,000 n(small)= 4 n(big)= 4 P(est.)= 0,030 P(exact)= 0,029
								The difference in the median values between the two groups is greater than would be expected by chance; there is a statistically significant difference (P = 0,029)
Control	Gefitinib 2uM							t-test	martes, diciembre 04, 2018, 10:06:03
124.5721	32.2228
58.8338	66.3156							Data source: Data WB gef p1068 in Graphs with points
70.9019	20.9875
145.6922	2.5959							Normality Test (Shapiro-Wilk)	Passed	(P = 0,520)
								Equal Variance Test:	Passed	(P = 0,142)
								Group Name	N	Missing	Mean	Std Dev	SEM
								Col 1	5	1	1,00,000	41,765	20,882
								Col 2	5	1	30,530	26,801	13,400
								Difference	69,470
								t = 2,800 with 6 degrees of freedom. (P = 0,031)
								95 percent confidence interval for difference of means: 8,756 to 130,183
								The difference in the mean values of the two groups is greater than would be expected by chance; there is a statistically significant difference between the input groups (P = 0,031).
								Power of performed test with alpha = 0,050: 0,591
Control	Gefitinib 2uM							t-test	martes, diciembre 04, 2018, 10:15:03
117.0835	9.5
107.69	14.9269							Data source: Data WB gef pERK to ERK in Graphs with points
75.2265	47.8114
								Normality Test (Shapiro-Wilk)	Passed	(P = 0,715)
								Equal Variance Test:	Passed	(P = 0,930)
								Group Name	N	Missing	Mean	Std Dev	SEM
								Col 1	4	1	1,00,000	21,963	12,680
								Col 2	4	1	24,079	20,731	11,969
								Difference	75,921
								t = 4,354 with 4 degrees of freedom. (P = 0,012)
								95 percent confidence interval for difference of means: 27,508 to 124,333
								The difference in the mean values of the two groups is greater than would be expected by chance; there is a statistically significant difference between the input groups (P = 0,012).
								Power of performed test with alpha = 0,050: 0,885
Control	Gefitinib 2uM							t-test	martes, diciembre 04, 2018, 10:12:06
153	48
182	0							Data source: Data Cult Gef 48h BrdU in Graphs with points
109	32
88	32							Normality Test (Shapiro-Wilk)	Passed	(P = 0,135)
95	16
175	16							Equal Variance Test:	Failed	(P < 0,050)
51	63
73	63
190	16							Test execution ended by user request, Rank Sum Test begun
95	48
197	0							Mann-Whitney Rank Sum Test	martes, diciembre 04, 2018, 10:12:06
190	63
66	48							Data source: Data Cult Gef 48h BrdU in Graphs with points
58	16
109	48							Group	N	Missing	Median	25%	75%
73	16							Col 1	23	3	91,500	52,750	1,69,500
44	32							Col 2	23	1	32,000	16,000	48,000
36	32
15	48							Mann-Whitney U Statistic= 61,500
0	0
	32							T = 588,500 n(small)= 20 n(big)= 22 (P = <0,001)
	16
								The difference in the median values between the two groups is greater than would be expected by chance; there is a statistically significant difference (P = <0,001)
