# Supplementary material for: HB-EGF activates EGFR to induce reactive neural stem cells in the mouse hippocampus after seizures
Source: Life Sci Alliance. 2024 Jul 8;7(9):e202201840. doi: 10.26508/lsa.202201840 (PMC11231495; doi:10.26508/lsa.202201840)
Supplement: Supplementary file 6 [file LSA-2022-01840_SdataF3.zip]

Archive with 1 entries (1 files):
- LSA-2022-01840_SdataF3.ods
