# Supplementary material for: HB-EGF activates EGFR to induce reactive neural stem cells in the mouse hippocampus after seizures
Source: Life Sci Alliance. 2024 Jul 8;7(9):e202201840. doi: 10.26508/lsa.202201840 (PMC11231495; doi:10.26508/lsa.202201840)
Supplement: Supplementary file 6 [file LSA-2022-01840_SdataF3.zip › LSA-2022-01840_SdataF3.ods]

## Sheet: Fig3
rNSC KA+DMSO	rNSC KA+Gef10	ANP KA+DMSO	ANP KA+Gef10	Ki67+cells in SGZ KA+DMSO	Ki67+cells in SGZ KA+Gef10						Kruskal-Wallis One Way Analysis of Variance on Ranks	martes, marzo 27, 2018, 11:26:10
61.451	24.05	91.9146	15.68	80.1305	43.06
96.0716	63.03	86.5108	34.6	95.9009	70.61						Data source: Data 1 in pERK wb.JNB
146.9939	51.64	104.09	39.38	118.7005	63.86
105.8748	39.95	159.8107	22.71	115.8911	45.57						Group	N	Missing	Median	25%	75%
89.6087	47.58	57.6739	47.73	89.377	63.16						Col 1	4	1	7,83,180	4,45,553	9,10,050
											Col 2	4	1	43,80,300	41,77,800	46,89,075
											Col 3	4	1	1,42,34,000	1,12,34,000	1,62,57,500
											H = 7,200 with 2 degrees of freedom. P(est.)= 0,027 P(exact)= 0,004
											The differences in the median values among the treatment groups are greater than would be expected by chance; there is a statistically significant difference (P = 0,004)
											To isolate the group or groups that differ from the others use a multiple comparison procedure.
											All Pairwise Multiple Comparison Procedures (Student-Newman-Keuls Method) :
											Comparison	Diff of Ranks	q	P<0,05
											Col 3 vs Col 1	18,000	3,795	Yes
											Col 3 vs Col 2	9,000	2,777	Yes
											Col 2 vs Col 1	9,000	2,777	Yes
Sal+Sal_DMSO	Sal+Gef	KA+Sal	KA+Gef								One Way Analysis of Variance	martes, marzo 15, 2022, 11:42:35
3.2738	3.2793	0.579	3.2109
2.4629	1.7255	0.523	1.7676								Data source: Copy of DCX in Graphs with points REFET - DCX Teresa.JNB
5.5231	3.1409	0.8397	5.4181
4.6955	4.3909	1.6242	4.660								Normality Test (Shapiro-Wilk)	Passed	(P = 0,647)
		3.4835	4.7119
			2.7099								Equal Variance Test:	Passed	(P = 0,777)
											Group Name	N	Missing	Mean	Std Dev	SEM
											Col 1	5	1	3,989	1,378	0,689
											Col 2	5	1	3,134	1,093	0,547
											Col 3	8	3	1,410	1,240	0,554
											Col 4	8	2	3,746	1,403	0,573
											Source of Variation	DF	SS	MS	F	P
											Between Groups	3	19,914	6,638	3,941	0,029
											Residual	15	25,264	1,684
											Total	18	45,177
											The differences in the mean values among the treatment groups are greater than would be expected by chance; there is a statistically significant difference (P = 0,029).
											Power of performed test with alpha = 0,050: 0,574
											All Pairwise Multiple Comparison Procedures (Tukey Test):
											Comparisons for factor:
											Comparison	Diff of Means	p	q	P	P<0,050
											Col 1 vs. Col 3	2,579	4	4,189	0,043	Yes
											Col 1 vs. Col 2	0,855	4	1,317	0,789	No
											Col 1 vs. Col 4	0,242	4	0,409	0,991	Do Not Test
											Col 4 vs. Col 3	2,337	4	4,205	0,042	Yes
											Col 4 vs. Col 2	0,612	4	1,034	0,883	Do Not Test
											Col 2 vs. Col 3	1,724	4	2,801	0,238	No
Process length Sholl 14D
Sal Sal_DMSO	Sal Gef	KA Sal	KA Gef								One Way Analysis of Variance	lunes, abril 27, 2020, 20:06:41
122.6325	137.3491	153.3178	104.454
166.0752	56.4104	119.4735	137.3038								Data source: Sholl14D long mitjana in Graphs with points REFET
120.6994	141.0899	38.8697	131.6991
183.8696	56.7298	76.8893	71.8874								Normality Test (Shapiro-Wilk)	Failed	(P < 0,050)
156.474	127.966	152.9583	82.3756
26.0345	9.8263	184.0748	144.1602								Equal Variance Test:	Failed	(P < 0,050)
190.3853	179.3789	207.1875	134.558
133.9325	3.1171	305.9599	125.3214								Group Name	N	Missing	Mean	Std Dev	SEM
284.5432	142.0938	89.8721	174.1905								Sal Sal	50	0	1,33,125	62,926	8,899
169.6801	147.368	139.6721	117.6332								Sal Gef	41	0	1,12,363	65,674	10,257
275.9453	155.6747	117.4477	109.6981								KA Sal	40	0	2,07,177	91,440	14,458
164.2295	170.3917	150.3902	116.8914								KA Gef	45	0	1,22,272	56,851	8,475
168.2203	182.4532	102.7018	108.0264
70.6984	156.3377	64.2082	131.5653								Source of Variation	DF	SS	MS	F	P
217.1072	169.9475	216.8444	378.007								Between Groups	3	22,73,61,499	7,57,87,166	15,614	<0,001
160.8188	208.5944	280.4643	100.074								Residual	172	83,48,51,086	48,53,785
202.7615	140.9347	197.9535	83.3562								Total	175	1,06,22,12,584
60.968	104.4256	336.9925	116.8914
37.6881	127.2748	282.4942	225.6416								The differences in the mean values among the treatment groups are greater than would be expected by chance; there is a statistically significant difference (P = <0,001).
301.8327	0	260.048	187.7384
127.8656	129.5129	181.1484	144.77								Power of performed test with alpha = 0,050: 1,000
107.7425	7.0076	274.9324	14.5198
115.4363	67.0832	126.6422	131.2779
139.9093	144.8933	205.4617	76.8114								All Pairwise Multiple Comparison Procedures (Holm-Sidak method):
204.606	9.1933	340.6397	53.3758								Overall significance level = 0,05
103.041	140.2544	222.2353	150.4732
107.69	12.3633	287.7731	165.0079								Comparisons for factor:
198.4311	174.84	140.4166	61.8949								Comparison	Diff of Means	t	P	P<0,050
67.7438	202.1972	252.1729	49.5065								KA Sal vs. Sal Gef	94,813	6,124	<0,001	Yes
45.1079	152.1698	253.5926	77.1009								KA Sal vs. KA Gef	84,904	5,608	<0,001	Yes
75.0137	115.4449	479.1696	165.5686								KA Sal vs. Sal Sal	74,052	5,011	<0,001	Yes
105.6397	5.5179	314.2731	118.4254								Sal Sal vs. Sal Gef	20,762	1,414	0,405	No
48.8882	250.989	308.5973	127.7696								Sal Sal vs. KA Gef	10,853	0,758	0,697	No
92.157	62.4124	82.8601	195.2002								KA Gef vs. Sal Gef	9,909	0,659	0,511	No
69.865	151.9652	239.939	86.7692
82.4264	10.2642	281.854	117.5765
187.6826	112.0079	223.443	82.7962
159.0568	104.4567	228.5015	106.9348
102.6326	116.0954	167.4325	92.2049
162.8751	75.3036	198.1597	173.0547
69.2654	145.561		102.2655
125.1182			93.1895
164.1483			155.6654
161.1483			77.8566
59.3974			100.774
103.7694
57.9924
147.5735
152.075
97.3601
Volume % Sholl14D
Sal Sal_DMSO	Sal Gef	KA Sal	KA Gef								One Way Analysis of Variance	martes, mayo 05, 2020, 20:40:08
22.9109	62.8789	84.7114	83.5786
43.2758	136.578	18.7892	24.3495								Data source: Sholl14D vol in Graphs with points REFET2
71.0756	142.6652	11.9201	76.857
72.3845	113.7481	49.8533	50.6457								Normality Test (Shapiro-Wilk)	Failed	(P < 0,050)
55.9384	82.2257	138.8188	111.7556
64.1698	3.8934	114.2982	31.5996								Equal Variance Test:	Failed	(P < 0,050)
52.4195	122.6441	140.6735	117.8604
119.2449	118.1737	1311.3652	33.707								Group Name	N	Missing	Mean	Std Dev	SEM
70.1032	96.6548	130.0965	52.5595								Sal Sal	100	0	1,00,000	1,04,900	10,490
84.1571	114.5719	80.3233	54.019								Sal Gef	38	0	1,22,496	85,341	13,844
48.6326	272.0289	128.9827	43.1395								KA Sal	92	0	4,74,836	6,55,838	68,376
70.1865	108.5352	153.3303	13.6652								KA Gef	148	0	2,04,375	2,80,249	23,036
207.0389	87.4361	95.3664	47.4151
314.7956	82.7479	27.0747	78.6746								Source of Variation	DF	SS	MS	F	P
177.3163	132.3818	86.6366	189.5129								Between Groups	3	7,73,40,90,847	2,57,80,30,282	18,526	<0,001
12.5292	197.1688	296.3827	34.4693								Residual	374	52,04,53,57,096	13,91,58,709
278.2713	246.8414	92.6849	42.4905								Total	377	59,77,94,47,943
735.0018	72.0531	353.5067	13.6652
39.8462	66.4325	371.3631	142.9044								The differences in the mean values among the treatment groups are greater than would be expected by chance; there is a statistically significant difference (P = <0,001).
43.702	64.5157	370.8239	74.3772
62.5039	101.5983	509.6009	186.1107								Power of performed test with alpha = 0,050: 1,000
90.0844	84.0282	393.0353	1.0751
7.3508	2.322	200.4867	67.2932
21.1246	65.5584	206.4927	15.0718								Multiple Comparisons versus Control Group (Holm-Sidak method):
172.032	2.9562	660.1513	42.4132								Overall significance level = 0,05
17.9466	166.5344	210.1692	63.8705
9.2488	269.6223	423.4941	56.9414								Comparisons for factor:
27.0919	177.702	71.0609	6.3211								Comparison	Diff of Means	t	P	P<0,050
6.3804	93.7907	301.7267	14.6578								KA Sal vs. Sal Sal	3,74,836	6,956	<0,001	Yes
4.1738	424.5421	36.7762	27.6303								KA Sal vs. KA Gef	2,70,461	5,461	<0,001	Yes
10.0512	14.2245	247.161	58.7784								KA Sal vs. Sal Gef	3,52,340	4,898	<0,001	Yes
7.1433	224.892	216.076	50.4736
28.4708	2.3617	357.3459	100.8687
75.9787	162.5191	75.1747	74.4873
49.1798	152.8041	322.7412	35.7043
76.2856	128.5957	371.1228	14.7797
14.1911	154.8363	122.7243	40.1572
36.7544	101.7729	147.4549	37.9834
57.4945		103.0801	37.2051
22.2718		243.585	76.5542
32.9508		4446.8688	56.8851
33.5321		1877.5977	107.2777
56.4966		361.8136	116.9083
39.627		178.8592	37.0546
27.9717		183.8133	40.5336
13.7897		132.6723	245.6771
54.7595		524.5114	195.3728
9.2493		364.6538	260.0799
122.8755		99.9913	121.9747
61.965		146.0499	103.5309
85.6572		851.8132	242.4408
117.0942		3513.0714	351.3699
161.3791		198.8635	355.8176
36.2492		348.1477	124.8712
23.9586		27.1984	365.2977
68.5041		445.8153	572.2141
152.4254		690.9995	313.5508
211.5742		1570.1326	291.5893
109.4837		816.372	335.635
209.1174		810.9124	376.5224
355.0765		998.9794	227.1822
177.2677		1594.5536	417.0966
171.6492		739.0914	532.5469
345.9063		367.1186	1870.4045
359.759		191.3623	2225.2894
159.0928		223.8335	218.2538
93.5336		1417.2149	253.8024
141.44		1137.371	246.4098
85.9277		1091.7843	20.8259
17.343		764.6659	265.6379
33.7717		506.1797	134.1937
85.1899		615.5579	132.87
28.3032		972.5428	21.4543
21.2202		284.2282	141.2007
44.0638		1189.0866	210.8929
31.8293		538.5977	123.7403
92.9519		169.4283	212.9716
349.827		355.4051	212.9716
172.6633		331.4997	590.8768
132.7568		125.6928	222.2049
125.8308		412.9365	1239.9076
163.4244		340.1598	275.109
168.1649		181.813	166.6292
81.7201		416.753	435.941
99.5327		438.6628	370.6089
141.2032		240.8701	252.0657
145.5348		310.7052	939.9502
222.0608		156.1502	190.8269
173.2073		110.5238	141.0102
95.6631		215.0522	27.123
30.5521		143.5542	56.2565
73.2749		236.9229	264.6189
65.0071			174.6061
158.2378			263.113
31.4941			230.2168
20.392			133.8078
42.294			105.8195
57.7128			94.3131
101.8361			177.1798
95.8654			123.0342
			89.1559
			108.5753
			138.5393
			654.3444
			60.4914
			81.2176
			95.5597
			192.0667
			76.2211
			42.6486
			125.6601
			111.6241
			93.0807
			168.6626
			62.6894
			152.1167
			226.0201
			141.8508
			80.0534
			120.8925
			51.3503
			103.9367
			69.3834
			645.0388
			550.1155
			166.8115
			251.9698
			277.8014
			226.4864
			114.0583
			58.056
			58.0646
			93.0069
			259.9482
			151.5677
			313.1676
			160.2538
			214.527
			384.5716
			286.5474
			99.5049
			224.0937
			233.7732
			143.8705
			509.2011
			142.7064
			162.9887
			589.9994
Branch Points Scholl 14D
Sal Sal_DMSO	Sal Gef	KA Sal	KA Gef								One Way Analysis of Variance	martes, mayo 05, 2020, 21:40:03
23.2765	46.553	93.1059	69.8294
93.1059	0	46.553	69.8294								Data source: Sholl14D Branch points in Graphs with points REFET2
69.8294	46.553	46.553	69.8294
46.553	0	46.553	0								Normality Test (Shapiro-Wilk)	Failed	(P < 0,050)
69.8294	46.553	69.8294	0
69.8294	0	116.3824	23.2765								Equal Variance Test:	Failed	(P < 0,050)
93.1059	0	93.1059	0
116.3824	93.1059	69.8294	93.1059								Group Name	N	Missing	Mean	Std Dev	SEM
46.553	23.2765	93.1059	93.1059								Sal Sal	100	0	1,00,000	75,166	7,517
69.8294	69.8294	0	69.8294								Sal Gef	37	0	32,084	28,693	4,717
116.3824	46.553	69.8294	46.553								KA Sal	92	0	1,44,972	83,040	8,658
69.8294	46.553	93.1059	23.2765								KA Gef	148	0	99,240	69,399	5,705
69.8294	46.553	69.8294	69.8294
69.8294	23.2765	69.8294	23.2765								Source of Variation	DF	SS	MS	F	P
139.6589	46.553	139.6589	186.2118								Between Groups	3	35,07,56,448	11,69,18,816	22,661	<0,001
69.8294	46.553	139.6589	0								Residual	373	1,92,44,62,435	51,59,417
162.9354	23.2765	93.1059	23.2765								Total	376	2,27,52,18,883
46.553	23.2765	186.2118	23.2765
116.3824	0	256.0413	139.6589								The differences in the mean values among the treatment groups are greater than would be expected by chance; there is a statistically significant difference (P = <0,001).
93.1059	23.2765	162.9354	69.8294
162.9354	23.2765	139.6589	69.8294								Power of performed test with alpha = 0,050: 1,000
162.9354	0	302.5943	0
93.1059	23.2765	69.8294	46.553
46.553	0	209.4883	0								All Pairwise Multiple Comparison Procedures (Holm-Sidak method):
93.1059	93.1059	209.4883	0								Overall significance level = 0,05
46.553	93.1059	162.9354	46.553
46.553	23.2765	162.9354	46.553								Comparisons for factor:
46.553	0	116.3824	46.553								Comparison	Diff of Means	t	P	P<0,050
23.2765	69.8294	116.3824	0								KA Sal vs. Sal Gef	1,12,888	8,073	<0,001	Yes
116.3824	0	186.2118	23.2765								KA Gef vs. Sal Gef	67,156	5,087	<0,001	Yes
69.8294	46.553	279.3178	23.2765								Sal Sal vs. Sal Gef	67,916	4,914	<0,001	Yes
46.553	0	232.7648	23.2765								KA Sal vs. KA Gef	45,732	4,796	<0,001	Yes
69.8294	23.2765	256.0413	0								KA Sal vs. Sal Sal	44,972	4,334	<0,001	Yes
139.6589	23.2765	93.1059	139.6589								Sal Sal vs. KA Gef	0,760	0,0818	0,935	No
93.1059	46.553	139.6589	46.553
162.9354	0	256.0413	23.2765
69.8294	69.8294	186.2118	23.2765
186.2118		209.4883	69.8294
139.6589		139.6589	23.2765
46.553		69.8294	93.1059
23.2765		93.1059	46.553
69.8294		93.1059	23.2765
0		93.1059	93.1059
46.553		23.2765	0
93.1059		162.9354	93.1059
69.8294		69.8294	69.8294
69.8294		0	69.8294
0		69.8294	116.3824
46.553		186.2118	23.2765
93.1059		162.9354	23.2765
0		23.2765	46.553
139.6589		465.5296	186.2118
116.3824		256.0413	186.2118
46.553		186.2118	209.4883
93.1059		46.553	209.4883
162.9354		139.6589	139.6589
116.3824		186.2118	23.2765
23.2765		302.5943	93.1059
93.1059		209.4883	93.1059
139.6589		46.553	139.6589
139.6589		232.7648	46.553
139.6589		209.4883	162.9354
69.8294		232.7648	69.8294
93.1059		162.9354	93.1059
186.2118		93.1059	349.1472
23.2765		69.8294	209.4883
46.553		232.7648	116.3824
23.2765		186.2118	116.3824
69.8294		325.8707	69.8294
69.8294		209.4883	116.3824
23.2765		93.1059	186.2118
23.2765		209.4883	116.3824
23.2765		139.6589	93.1059
139.6589		69.8294	93.1059
69.8294		162.9354	186.2118
69.8294		209.4883	69.8294
116.3824		139.6589	23.2765
116.3824		162.9354	116.3824
228.2651		23.2765	209.4883
257.01		93.1059	162.9354
175.983		232.7648	162.9354
299.2353		93.1059	93.1059
260.8319		232.7648	69.8294
137.97		209.4883	139.6589
112.0725		139.6589	139.6589
193.1059		46.553	93.1059
327.7418		162.9354	186.2118
186.7565		46.553	116.3824
488.9366		116.3824	162.9354
69.8294		232.7648	162.9354
93.1059		209.4883	209.4883
93.1059		46.553	139.6589
209.4883			69.8294
139.6589			139.6589
46.553			162.9354
46.553			116.3824
23.2765			69.8294
69.8294			93.1059
0			116.3824
139.6589			69.8294
			93.1059
			209.4883
			162.9354
			232.7648
			46.553
			69.8294
			46.553
			116.3824
			139.6589
			93.1059
			69.8294
			139.6589
			162.9354
			139.6589
			69.8294
			186.2118
			162.9354
			46.553
			23.2765
			139.6589
			46.553
			162.9354
			162.9354
			256.0413
			209.4883
			69.8294
			116.3824
			349.1472
			162.9354
			69.8294
			23.2765
			23.2765
			209.4883
			69.8294
			116.3824
			139.6589
			23.2765
			139.6589
			116.3824
			162.9354
			69.8294
			209.4883
			69.8294
			93.1059
			232.7648
			46.553
			116.3824
			23.2765
