# Supplementary material for: HB-EGF activates EGFR to induce reactive neural stem cells in the mouse hippocampus after seizures
Source: Life Sci Alliance. 2024 Jul 8;7(9):e202201840. doi: 10.26508/lsa.202201840 (PMC11231495; doi:10.26508/lsa.202201840)
Supplement: Supplementary file 7 [file LSA-2022-01840_SdataFS3.zip › LSA-2022-01840_SdataFS3.ods]

## Sheet: FigS3
Sal+Sal	Sal+Gef	KA+Sal	KA+Gef						One Way Analysis of Variance
0.4083	0.3705	1.4876	0.4974
0.3315	0.3195	0.8126	0.3915						Data source: Data DG Volume in Graphs with points.JNB
0.3754	0.2796	0.8779	0.4525
0.5622	0.4925	0.8718	0.5191						Normality Test (Shapiro-Wilk)	Failed	(P < 0.050)
									Test execution ended by user request, ANOVA on Ranks begun
									Kruskal-Wallis One Way Analysis of Variance on Ranks	Friday, June 14, 2024, 5:34:53 PM
									Data source: Data DG Volume in Graphs with points REFET - DCX Teresa.JNB
									Group	N	Missing	Median	25%	75%
									Col 1	5	1	0.392	0.342	0.524
									Col 2	5	1	0.345	0.29	0.462
									Col 3	5	1	0.875	0.827	1.335
									Col 4	5	1	0.475	0.407	0.514
									H = 10.478 with 3 degrees of freedom. (P = 0.015)
									The differences in the median values among the treatment groups are greater than would be expected by chance; there is a statistically significant difference (P = 0.015)
									To isolate the group or groups that differ from the others use a multiple comparison procedure.
									All Pairwise Multiple Comparison Procedures (Student-Newman-Keuls Method) :
									Comparison	Diff of Ranks	q	P<0.05
									Col 3 vs Col 2	42	4.411	Yes
									Col 3 vs Col 1	31	4.299	Yes
									Col 3 vs Col 4	23	4.695	Yes
									Col 4 vs Col 2	19	2.635	No
									Col 4 vs Col 1	8	1.633	Do Not Test
SAL/SAL	SAL/GEFI	KA/SAL	KA/GEFI						One Way Analysis of Variance	Tuesday, June 27, 2023, 3:26:34 PM
0.2629	2.0931	0.8088	0.8314
1.1761	1.5542	1.5381	2.6044						Data source: Copy of BrdU 7 days in ultims.JNB
0.0425	1.2176	1.537	0.821
									Normality Test (Shapiro-Wilk)	Passed	(P = 0.134)
									Equal Variance Test:	Passed	(P = 0.852)
									Group Name	N	Missing	Mean	Std Dev	SEM
									SAL/SAL	3	0	4.938	6.01	3.47
									SAL/GEFI	4	0	18.996	6.627	3.314
									KA/SAL	3	0	12.946	4.207	2.429
									KA/GEFI	3	0	14.189	10.266	5.927
									Source of Variation	DF	SS	MS	F	P
									Between Groups	3	342.247	114.082	2.281	0.148
									Residual	9	450.211	50.023
									Total	12	792.457
									The differences in the mean values among the treatment groups are not great enough to exclude the possibility that the difference is due to random sampling variability; there is not a statistically significant difference (P = 0.148).
									Power of performed test with alpha = 0.050: 0.233
									The power of the performed test (0.233) is below the desired power of 0.800.
									Less than desired power indicates you are less likely to detect a difference when one actually exists. Negative results should be interpreted cautiously.
rNSC KA+DMSO	rNSC KA +Gef10	ANP KA+DMSO	ANP KA+Gef10	BrdU+ cells in SGZ KA+DMSO	BrdU+ cells in SGZ KA+Gef10						One Way Analysis of Variance	martes, diciembre 04, 2018, 16:00:17
96	66.67	81.0811	72.07	93.844	66.56
104	36	118.9189	39.19	106.156	47.67						Data source: Data in BrdU 14d in Graphs with points
102	40	105	97.3	98	99.83
											Normality Test (Shapiro-Wilk)	Passed	(P = 0,702)
											Equal Variance Test:	Passed	(P = 0,126)
											Group Name	N	Missing	Mean	Std Dev	SEM
											Col 1	4	1	1,00,667	4,163	2,404
											Col 2	4	1	47,557	16,673	9,626
											Col 3	4	1	1,01,667	19,138	11,049
											Col 4	4	1	69,520	29,139	16,823
											Col 5	4	1	99,333	6,263	3,616
											Col 6	4	1	71,353	26,408	15,247
											Source of Variation	DF	SS	MS	F	P
											Between Groups	5	74,71,524	14,94,305	3,990	0,023
											Residual	12	44,94,558	3,74,547
											Total	17	1,19,66,082
											The differences in the mean values among the treatment groups are greater than would be expected by chance; there is a statistically significant difference (P = 0,023).
											Power of performed test with alpha = 0,050: 0,661
											Multiple Comparisons versus Control Group (Holm-Sidak method):
											Overall significance level = 0,05
											Comparisons for factor:
											Comparison	Diff of Means	t	P	P<0,050
											Col 1 vs. Col 2	53,110	3,361	0,028	Yes
											Col 1 vs. Col 4	31,147	1,971	0,259	No
											Col 1 vs. Col 6	29,313	1,855	0,242	No
											Col 1 vs. Col 5	1,333	0,0844	0,996	No
											Col 1 vs. Col 3	1,000	0,0633	0,951	No
Control	KA 1.5h	KA 12h	KA 24h	KA 72h					One Way Analysis of Variance	lunes, diciembre 03, 2018, 14:57:14
757.439	899.564	833.659	993.668	862.17
704.318	727.374	810.618	940.08	819.966					Data source: ELISA tissue HBEGF time course in Graphs with points.JNB
825.661	882.681	900.915	936.569	846.505
776.178		960.213	965.062	791.774					Normality Test:	Passed	(P = 0,939)
				900.93
									Equal Variance Test:	Passed	(P = 0,316)
									Group Name	N	Missing	Mean	Std Dev	SEM
									Col 1	5	1	7,65,899	50,136	25,068
									Col 2	4	1	8,36,540	94,916	54,800
									Col 3	5	1	8,76,351	67,773	33,887
									Col 4	5	1	9,58,845	26,455	13,228
									Col 5	6	1	8,44,269	41,480	18,550
									Source of Variation	DF	SS	MS	F	P
									Between Groups	4	7,82,50,048	1,95,62,512	6,073	0,004
									Residual	15	4,83,20,750	32,21,383
									Total	19	12,65,70,798
									The differences in the mean values among the treatment groups are greater than would be expected by chance; there is a statistically significant difference (P = 0,004).
									Power of performed test with alpha = 0,050: 0,891
									Multiple Comparisons versus Control Group (Holm-Sidak method):
									Overall significance level = 0,05
									Comparisons for factor:
									Comparison	Diff of Means	t	Unadjusted P	Critical Level	Significant?
									Col 1 vs. Col 4	1,92,946	4,808	<0,001	0,013	Yes
									Col 1 vs. Col 3	1,10,452	2,752	0,015	0,017	Yes
									Col 1 vs. Col 5	78,370	2,058	0,057	0,025	No
									Col 1 vs. Col 2	70,641	1,630	0,124	0,050	No
Media	Cell supernatant	Cell pellet							One Way Analysis of Variance	lunes, diciembre 03, 2018, 21:57:14
369.2	2502.9	613.8
359.6	1802.9	609							Data source: Data 1 in Notebook1
364.4	2152.9	611.4
									Normality Test (Shapiro-Wilk)	Failed	(P < 0.050)
									Test execution ended by user request, ANOVA on Ranks begun
									Kruskal-Wallis One Way Analysis of Variance on Ranks	Saturday, June 15, 2024, 1:52:33 PM
									Data source: Data 1 in Notebook1
									Group	N	Missing	Median	25%	75%
									Media	3	0	364	360	369
									Supernatant	3	0	2,153	1,803	2,503
									Pellet	3	0	611	609	614
									H = 7.200 with 2 degrees of freedom. P(est.)= 0.027 P(exact)= 0.004
									The differences in the median values among the treatment groups are greater than would be expected by chance; there is a statistically significant difference (P = 0.004)
									To isolate the group or groups that differ from the others use a multiple comparison procedure.
									All Pairwise Multiple Comparison Procedures (Student-Newman-Keuls Method) :
									Comparison	Diff of Ranks	q	P<0.05
									Supernatant vs Media	18	4	Yes
									Supernatant vs Pellet	9	3	Yes
									Pellet vs Media	9	3	Yes
									Note: The multiple comparisons on ranks do not include an adjustment for ties.
