# Supplementary material for: HB-EGF activates EGFR to induce reactive neural stem cells in the mouse hippocampus after seizures
Source: Life Sci Alliance. 2024 Jul 8;7(9):e202201840. doi: 10.26508/lsa.202201840 (PMC11231495; doi:10.26508/lsa.202201840)
Supplement: Supplementary file 8 [file LSA-2022-01840_SdataF4.zip › LSA-2022-01840_SdataF4.ods]

## Sheet: Fig4
Ctrl	KA						t-test	viernes, noviembre 30, 2018, 17:13:19
288.7336	287.5349
348.37	168						Data source: Data TIMM size granules in Graphs with points.JNB
341.7794	326.1407
379.0346	314.0424						Normality Test:	Failed	(P < 0,050)
362.4985	337.623
315.7905	294.6468
722.4109	323.8394						Test execution ended by user request, Rank Sum Test begun
246.1793	364.0424
382.2047	318.6063						Mann-Whitney Rank Sum Test	viernes, noviembre 30, 2018, 17:13:19
204.32	412.5699
202.2222	345.1613						Data source: Data TIMM size granules in Graphs with points.JNB
216.413	332.4286
228.6407	275.8168						Group	N	Missing	Median	25%	75%
275.3407	236.8902						Col 1	21	1	3,19,667	2,60,760	3,51,599
282.1613							Col 2	15	1	3,21,223	2,87,535	3,37,623
337.6058
323.5425							Mann-Whitney U Statistic= 139,000
296.6847
354.8286							T = 246,000 n(small)= 14 n(big)= 20 (P = 0,986)
326.4089
							The difference in the median values between the two groups is not great enough to exclude the possibility that the difference is due to random sampling variability; there is not a statistically significant difference (P = 0,986)
Ctrl	KA						t-test	viernes, noviembre 30, 2018, 17:15:01
197	154
81	286						Data source: Data TIMM Nb granules in Graphs with points.JNB
146	217
144	84						Normality Test:	Passed	(P = 0,796)
95	55
169	156						Equal Variance Test:	Passed	(P = 0,186)
79	236
103	207						Group Name	N	Missing	Mean	Std Dev	SEM
146	209						Col 1	21	1	1,07,900	41,099	9,190
107	290						Col 2	15	1	1,88,000	66,929	17,888
68	191
94	198						Difference	-80,100
38	214
113	135						t = -4,326 with 32 degrees of freedom. (P = <0,001)
90
70							95 percent confidence interval for difference of means: -117,811 to -42,389
143
96							The difference in the mean values of the two groups is greater than would be expected by chance; there is a statistically significant difference between the input groups (P = <0,001).
134
45							Power of performed test with alpha = 0,050: 0,991
Ctrl	Zn	KA					One Way Analysis of Variance	Thursday, July 27, 2023, 6:59:40 PM
12.88	92.4764	95.3117
22.9972	94.4068	114.7165					Data source: BrdU 7 days in ultims.JNB
24.7205	49.7715	113.2972
43.5507	82.5535						Normality Test (Shapiro-Wilk)	Passed	(P = 0.625)
	74.4468
							Equal Variance Test:	Passed	(P = 0.602)
							Group Name	N	Missing	Mean	Std Dev	SEM
							Ctrl	4	0	26.037	12.791	6.395
							Zn	5	0	78.731	18.071	8.082
							KA	3	0	107.775	10.817	6.245
							Source of Variation	DF	SS	MS	F	P
							Between Groups	2	12363.314	6181.657	27.391	<0.001
							Residual	9	2031.107	225.679	Y Data	Y Data
							Total	11	14394.421	Y Data	Y Data	Y Data
							The differences in the mean values among the treatment groups are greater than would be expected by chance; there is a statistically significant difference (P = <0.001).
							Power of performed test with alpha = 0.050: 1.000
							All Pairwise Multiple Comparison Procedures (Holm-Sidak method):
							Overall significance level = 0.05
							Comparisons for factor:
							Comparison	Diff of Means	t	P	P<0.050
							KA vs. Ctrl	81.738	7.124	<0.001	Yes
							Zn vs. Ctrl	52.694	5.229	0.001	Yes
							KA vs. Zn	29.044	2.647	0.027	Yes
Ctrl	Zn	KA					One Way Analysis of Variance	Thursday, July 27, 2023, 9:00:39 PM
63.4275	89.66	118.2485
68.4707	90.0763	120.954					Data source: 7Days GCL in ultims.JNB
77.5576	83.7411	133.4265
74.3891	80.8694						Normality Test (Shapiro-Wilk)	Passed	(P = 0.584)
	84.3867
							Equal Variance Test:	Passed	(P = 0.477)
							Group Name	N	Missing	Mean	Std Dev	SEM
							Ctrl	4	0	70.961	6.278	3.139
							Zn	5	0	85.747	3.991	1.785
							KA	3	0	124.21	8.096	4.674
							Source of Variation	DF	SS	MS	F	P
							Between Groups	2	5048.997	2524.498	72.583	<0.001
							Residual	9	313.027	34.781	Y Data	Y Data
							Total	11	5362.023	Y Data	Y Data	Y Data
							The differences in the mean values among the treatment groups are greater than would be expected by chance; there is a statistically significant difference (P = <0.001).
							Power of performed test with alpha = 0.050: 1.000
							All Pairwise Multiple Comparison Procedures (Holm-Sidak method):
							Overall significance level = 0.05
							Comparisons for factor:
							Comparison	Diff of Means	t	P	P<0.050
							KA vs. Ctrl	53.248	11.822	<0.001	Yes
							KA vs. Zn	38.463	8.93	<0.001	Yes
							Zn vs. Ctrl	14.785	3.737	0.005	Yes
