# Supplementary material for: HB-EGF activates EGFR to induce reactive neural stem cells in the mouse hippocampus after seizures
Source: Life Sci Alliance. 2024 Jul 8;7(9):e202201840. doi: 10.26508/lsa.202201840 (PMC11231495; doi:10.26508/lsa.202201840)
Supplement: Supplementary file 9 [file LSA-2022-01840_SdataFS4.1.zip › LSA-2022-01840_SdataFS4.1.ods]

## Sheet: FigS4
Ctrl	KA	Zn							Table Analyzed	GCL Area
38593	36240	18050							Column A	Ctrl
16055	80555	1380							vs	vs
6508	73782	41010							Column B	KA
32886	83418	1500
19318	50329	58270							Mann Whitney test
13786	65054	12860							P value	0.0007
3281	31126								Exact or approximate P value?	Exact
16386									P value summary	***
2054									Are medians signif. different? (P < 0.05)	Yes
1108									One- or two-tailed P value?	Two-tailed
									Sum of ranks in column A,B	58 , 95
									Mann-Whitney U	3
Ctrl	KA	Zn							Table Analyzed	NSC Area
11522	26645	9345							Column A	Ctrl
18761	9367	272							vs	vs
38482	19971	70							Column B	KA
9535	18583	1496
866	12439	4716							Mann Whitney test
13272	65513	8848							P value	0.0439
450	5882								Exact or approximate P value?	Exact
809									P value summary	*
674									Are medians signif. different? (P < 0.05)	Yes
258									One- or two-tailed P value?	One-tailed
									Sum of ranks in column A,B	72 , 81
									Mann-Whitney U	17
Ctrl	KA	Zn							Table Analyzed	Hilus Area
1139	174039	6457							Column A	Ctrl
132643	172439	4198							vs	vs
169220	212652	3434							Column B	KA
78779	293820	1160
91590	176139	5784							Mann Whitney test
182.651	67496	40314							P value	0.0031
47422	270401								Exact or approximate P value?	Exact
159541									P value summary	**
74045									Are medians signif. different? (P < 0.05)	Yes
6347									One- or two-tailed P value?	Two-tailed
									Sum of ranks in column A,B	61 , 92
									Mann-Whitney U	6
Control MT1	Control MT2	Control MT3	KA 1.5h MT1	KA 1.5h MT2	KA 1.5h MT3	KA 12h MT1	KA 12h MT2	KA 12h MT3	KA 24h MT1	KA 24h MT2	KA 24h MT3	KA 72h MT1	KA 72h MT2	KA 72h MT3		Kruskal-Wallis One Way Analysis of Variance on Ranks	jueves, abril 11, 2019, 16:59:46						Kruskal-Wallis One Way Analysis of Variance on Ranks	viernes, abril 12, 2019, 12:16:34
0.7174	0.9609	0.9709	1.278	2.027	0.8606	4.543	12.12	0.7257	2.795	8.236	1.598	15.04	36.31	2.753
0.1703	0.2656	0.1575	1.133	2.576	1.066	1.391	3.093	1.483	6.228	22.09	1.313	3.024	8.468	1.86		Data source: Values MT Q-PCR in Graphs with points.JNB							Data source: Values MT Q-PCR in Graphs with points.JNB
2.112	1.773	1.872	1.294	3.648	1.051	5.301	10.32	1.942	7.219	13.63	1.708	3.145	11.17	1.583
																Normality Test (Shapiro-Wilk)	Passed	(P = 0,093)					Normality Test (Shapiro-Wilk)	Failed	(P < 0,050)
																Equal Variance Test:	Passed	(P = 0,453)
																Group	N	Missing	Median	25%	75%		Group	N	Missing	Median	25%	75%
																ctrl MT2	3	0	1,000	0,153	1,847		ctrl MT1	3	0	1,105	0,262	1,632
																KA 1.5h MT2	3	0	2,682	2,111	3,798		KA 1.5h MT1	3	0	1,969	1,746	1,993
																KA 12h MT2	3	0	10,744	3,221	12,619		KA 12h MT1	3	0	6,999	2,144	8,168
																KA 24h MT2	3	0	14,192	8,576	22,997		KA 24h MT1	3	0	9,596	4,307	11,120
																KA 72h MT2	3	0	11,634	8,817	37,805		KA72h MT1	3	0	4,845	4,659	23,170
																H = 10,767 with 4 degrees of freedom. (P = 0,029)							H = 11,033 with 4 degrees of freedom. (P = 0,026)
																The differences in the median values among the treatment groups are greater than would be expected by chance; there is a statistically significant difference (P = 0,029)							The differences in the median values among the treatment groups are greater than would be expected by chance; there is a statistically significant difference (P = 0,026)
																To isolate the group or groups that differ from the others use a multiple comparison procedure.							To isolate the group or groups that differ from the others use a multiple comparison procedure.
																Multiple Comparisons versus Control Group (Dunn's Method) :							Multiple Comparisons versus Control Group (Dunn's Method) :
																Comparison	Diff of Ranks	Q	P<0,05				Comparison	Diff of Ranks	Q	P<0,05
																KA 24h MT2 vs ctrl MT2	9,667	2,647	Yes				KA 24h MT1 vs ctrl MT1	9,667	2,647	Yes
																KA 72h MT2 vs ctrl MT2	9,667	2,647	Yes				KA72h MT1 vs ctrl MT1	9,333	2,556	Yes
																KA 12h MT2 vs ctrl MT2	7,333	2,008	No				KA 12h MT1 vs ctrl MT1	8,000	2,191	No
																KA 1.5h MT2 vs ctrl MT2	3,333	0,913	Do Not Test				KA 1.5h MT1 vs ctrl MT1	3,000	0,822	Do Not Test
TPEN
Sal+Veh	Sal+TPEN	KA+Veh	KA+TPEN						One Way Analysis of Variance	Monday, June 17, 2024, 11:15:42 AM
3231.95308737873	2338.50626727958	9931.23145263904	25748.9990627474
3574.0526153298	2129.03738554201	23822.1747504625	2732.4365006759						Data source: Data TPEN apop nuclei in Graphs with points.JNB
3102.60850458665	1870.82289416692	22731.9066653219	24576.2643055109
	5549.48026903795	24751.4791443611	24291.2246884093						Normality Test (Shapiro-Wilk)	Failed	(P < 0.050)
									Test execution ended by user request, ANOVA on Ranks begun
									Kruskal-Wallis One Way Analysis of Variance on Ranks	Monday, June 17, 2024, 11:15:42 AM
									Data source: Data TPEN apop nuclei in Graphs with points.JNB
									Group	N	Missing	Median	25%	75%
									Col 1	3	0	3231.953	3102.609	3574.053
									Col 2	4	0	2233.772	1935.377	4746.737
									Col 3	4	0	23277.041	13131.4	24519.153
									Col 4	4	0	24433.745	8122.134	25455.815
									H = 8.250 with 3 degrees of freedom. (P = 0.041)
									The differences in the median values among the treatment groups are greater than would be expected by chance; there is a statistically significant difference (P = 0.041)
									To isolate the group or groups that differ from the others use a multiple comparison procedure.
