# Supplementary material for: HB-EGF activates EGFR to induce reactive neural stem cells in the mouse hippocampus after seizures
Source: Life Sci Alliance. 2024 Jul 8;7(9):e202201840. doi: 10.26508/lsa.202201840 (PMC11231495; doi:10.26508/lsa.202201840)
Supplement: Supplementary file 10 [file LSA-2022-01840_SdataFS5.1.zip › LSA-2022-01840_SdataFS5.1.ods]

## Sheet: FigS5
EGF	Stvd.	Stvd+Zn	Stvd+Zn+Gef.						One Way Analysis of Variance	lunes, diciembre 16, 2019, 18:18:05
6.741	1.231	0.927	0.535
7.366	0.782	1.274	0.74						Data source: Data Cult Zn pEGFR1068 in Graphs with points REFET.JNB
3.283	0.987	1.736	1.055
									Normality Test (Shapiro-Wilk)	Failed	(P < 0,050)
									Test execution ended by user request, ANOVA on Ranks begun
									Kruskal-Wallis One Way Analysis of Variance on Ranks	lunes, diciembre 16, 2019, 18:18:05
									Data source: Data Cult Zn pEGFR1068 in Graphs with points.JNB
									Group	N	Missing	Median	25%	75%
									EGF	4	1	6,741	3,283	7,366
									STV	4	1	0,987	0,782	1,231
									STV+ZN	4	1	1,274	0,927	1,736
									STV+ZN+GEF	4	1	0,740	0,535	1,055
									H = 8,077 with 3 degrees of freedom. (P = 0,044)
									The differences in the median values among the treatment groups are greater than would be expected by chance; there is a statistically significant difference (P = 0,044)
									To isolate the group or groups that differ from the others use a multiple comparison procedure.
									All Pairwise Multiple Comparison Procedures (Student-Newman-Keuls Method) :
									Comparison	Diff of Ranks	q	P<0,05
									EGF vs STV+ZN+GEF	24,000	3,843	Yes
									EGF vs STV	18,000	3,795	Yes
									EGF vs STV+ZN	12,000	3,703	Yes
									STV+ZN vs STV+ZN+GEF	12,000	2,530	No
									STV+ZN vs STV	6,000	1,852	Do Not Test
									STV vs STV+ZN+GEF	6,000	1,852	Do Not Test
Sal+Sal_DMSO	Sal+Gef	Zn+Sal	Zn+Gef						One Way Analysis of Variance	martes, diciembre 04, 2018, 17:54:32
16.2082	11.2873	12.7034	32.026
15.1359	14.4523	29.4312	17.0105						Data source: Data Zn 14d DCX in Graphs with points
11.7123	10.5118	19.0132	15.9469
11.9488	14.6389		18.0831						Normality Test (Shapiro-Wilk)	Passed	(P = 0,196)
									Equal Variance Test:	Passed	(P = 0,329)
									Group Name	N	Missing	Mean	Std Dev	SEM
									Sal+Sal	4	0	13,751	2,263	1,131
									Zn+Sal	4	1	20,383	8,448	4,877
									Zn+Gef	4	0	20,767	7,557	3,778
									Source of Variation	DF	SS	MS	F	P
									Between Groups	2	1,19,717	59,859	1,454	0,289
									Residual	8	3,29,394	41,174
									Total	10	4,49,112
									The differences in the mean values among the treatment groups are not great enough to exclude the possibility that the difference is due to random sampling variability; there is not a statistically significant difference (P = 0,289).
									Power of performed test with alpha = 0,050: 0,099
Sal+Sal_DMSO	Sal+Gef	Zn+Sal	Zn+Gef						One Way Analysis of Variance	martes, diciembre 04, 2018, 17:59:57
9.4828	0.8772	13.1488	8.5992
7.7703	1.8987	14.7872	4.5113						Data source: Data Zn 14d DCX+BrdU in Graphs with points
7.0093	9.8655	7.8431	10.7914
0.3559	7.2993		11.7834						Normality Test (Shapiro-Wilk)	Passed	(P = 0,102)
									Equal Variance Test:	Passed	(P = 0,834)
									Group Name	N	Missing	Mean	Std Dev	SEM
									Sal+Sal	4	0	6,155	4,002	2,001
									Gef+Sal	4	0	4,985	4,304	2,152
									Zn+Sal	4	1	11,926	3,630	2,096
									Zn+Gef	4	0	8,921	3,227	1,614
									Source of Variation	DF	SS	MS	F	P
									Between Groups	3	98,570	32,857	2,242	0,141
									Residual	11	1,61,210	14,655
									Total	14	2,59,780
									The differences in the mean values among the treatment groups are not great enough to exclude the possibility that the difference is due to random sampling variability; there is not a statistically significant difference (P = 0,141).
									Power of performed test with alpha = 0,050: 0,241
Control	Zn 24h						t-test	lunes, marzo 25, 2019, 17:06:51
74.9655	89.5566
102.2256	147.4458						Data source: Percentage of Data EGFR levels 24h after Zn Sal in Graphs with points.JNB
122.8089	104.1596
							Normality Test (Shapiro-Wilk)	Passed	(P = 0,452)
							Equal Variance Test:	Passed	(P = 0,766)
							Group Name	N	Missing	Mean	Std Dev	SEM
							Col 1	3	0	1,00,000	23,999	13,856
							Col 2	3	0	1,13,721	30,106	17,382
							Difference	-13,721
							t = -0,617 with 4 degrees of freedom. (P = 0,570)
							95 percent confidence interval for difference of means: -75,437 to 47,995
							The difference in the mean values of the two groups is not great enough to reject the possibility that the difference is due to random sampling variability. There is not a statistically significant difference between the input groups (P = 0,570).
							Power of performed test with alpha = 0,050: 0,050
