# Supplementary material for: HB-EGF activates EGFR to induce reactive neural stem cells in the mouse hippocampus after seizures
Source: Life Sci Alliance. 2024 Jul 8;7(9):e202201840. doi: 10.26508/lsa.202201840 (PMC11231495; doi:10.26508/lsa.202201840)
Supplement: Supplementary file 11 [file LSA-2022-01840_SdataF5.1.zip › LSA-2022-01840_SdataF5.1.ods]

## Sheet: Fig5
EGF	Stvd.	Stvd+Zn	Stvd+Zn+Gef.						One Way Analysis of Variance	lunes, diciembre 16, 2019, 18:03:43
7.14	1.253	1.821	0.494
12.771	0.96	2.384	0.399						Data source: Data Cult Zn pEGFR845 in Graphs with points.JNB
9.822	0.786	2.7	0.362
									Normality Test (Shapiro-Wilk)	Failed	(P < 0,050)
									Test execution ended by user request, ANOVA on Ranks begun
									Kruskal-Wallis One Way Analysis of Variance on Ranks	lunes, diciembre 16, 2019, 18:03:43
									Data source: Data Cult Zn pEGFR845 in Graphs with points REFET.JNB
									Group	N	Missing	Median	25%	75%
									EGF	4	1	9,822	7,140	12,771
									STVD	4	1	0,960	0,786	1,253
									STVD+ZN	4	1	2,384	1,821	2,700
									STVD+ZN+GEF	4	1	0,399	0,362	0,494
									H = 10,385 with 3 degrees of freedom. (P = 0,016)
									The differences in the median values among the treatment groups are greater than would be expected by chance; there is a statistically significant difference (P = 0,016)
									To isolate the group or groups that differ from the others use a multiple comparison procedure.
									All Pairwise Multiple Comparison Procedures (Student-Newman-Keuls Method) :
									Comparison	Diff of Ranks	q	P<0,05
									EGF vs STVD+ZN+GEF	27,000	4,323	Yes
									EGF vs STVD	18,000	3,795	Yes
									EGF vs STVD+ZN	9,000	2,777	Yes
									STVD+ZN vs STVD+ZN+GEF	18,000	3,795	Yes
									STVD+ZN vs STVD	9,000	2,777	Yes
									STVD vs STVD+ZN+GEF	9,000	2,777	Yes
Stvd.	Stvd+Zn	Stvd+Zn+Gef.							One Way Analysis of Variance	martes, diciembre 04, 2018, 18:34:24
0.995	1.934	0.388
0.92	2.483	1.554							Data source: Data Cult Zn pERK in Graphs with points
1.086	2.283	0.622
									Normality Test (Shapiro-Wilk)	Passed	(P = 0,697)
									Equal Variance Test:	Passed	(P = 0,354)
									Group Name	N	Missing	Mean	Std Dev	SEM
									Col 1	4	1	1,000	0,0831	0,0480
									Col 2	4	1	2,233	0,278	0,160
									Col 3	4	1	0,855	0,617	0,356
									Source of Variation	DF	SS	MS	F	P
									Between Groups	2	3,442	1,721	11,114	0,010
									Residual	6	0,929	0,155
									Total	8	4,371
									The differences in the mean values among the treatment groups are greater than would be expected by chance; there is a statistically significant difference (P = 0,010).
									Power of performed test with alpha = 0,050: 0,877
									All Pairwise Multiple Comparison Procedures (Holm-Sidak method):
									Overall significance level = 0,05
									Comparisons for factor:
									Comparison	Diff of Means	t	P	P<0,050
									Col 2 vs. Col 3	1,379	4,291	0,015	Yes
									Col 2 vs. Col 1	1,233	3,837	0,017	Yes
									Col 1 vs. Col 3	0,146	0,453	0,666	No
Stvd.	Stvd. HBEGF	Stvd. HBEGF Zn	Stvd. HBEGF Zn Gef						One Way Analysis of Variance	martes, diciembre 04, 2018, 18:18:32
0.902	5.035	3.215	1.223
0.297	1.863	3.899	2.157						Data source: Data Cult HBEGF Zn pEGFR845 in Graphs with points
0.577	2.036	3.629	0.62
2.033	1.755	0.641	0.397						Normality Test (Shapiro-Wilk)	Passed	(P = 0,999)
1.09	5.822	3.796
									Equal Variance Test:	Passed	(P = 0,444)
									Group Name	N	Missing	Mean	Std Dev	SEM
									Col 1	6	1	0,980	0,663	0,296
									Col 2	6	1	3,302	1,963	0,878
									Col 3	6	1	3,036	1,364	0,610
									Col 4	6	2	1,099	0,787	0,393
									Source of Variation	DF	SS	MS	F	P
									Between Groups	3	21,825	7,275	4,122	0,026
									Residual	15	26,475	1,765
									Total	18	48,300
									The differences in the mean values among the treatment groups are greater than would be expected by chance; there is a statistically significant difference (P = 0,026).
									Power of performed test with alpha = 0,050: 0,603
									All Pairwise Multiple Comparison Procedures (Fisher LSD Method):
									Comparisons for factor:
									Comparison	Diff of Means	LSD(alpha=0,050)	P	Diff >= LSD
									Col 2 vs. Col 1	2,322	1,791	0,014	Yes
									Col 2 vs. Col 4	2,203	1,900	0,026	Yes
									Col 2 vs. Col 3	0,266	1,791	0,756	No
									Col 3 vs. Col 1	2,056	1,791	0,027	Yes
									Col 3 vs. Col 4	1,937	1,900	0,046	Yes
									Col 4 vs. Col 1	0,119	1,900	0,895	No
Stvd.	Stvd. HBEGF	Stvd. HBEGF Zn	Stvd. HBEGF Zn Gef						One Way Analysis of Variance	martes, diciembre 04, 2018, 18:25:32
0.731	4.098	3.754	0.33
0.99	2.907	3.713	0.788						Data source: Data Cult HBEGF Zn pEGFR1068 in Graphs with points
1.279	4.089	6.429	0.411
									Normality Test (Shapiro-Wilk)	Passed	(P = 0,118)
									Equal Variance Test:	Passed	(P = 0,692)
									Group Name	N	Missing	Mean	Std Dev	SEM
									Col 1	4	1	1,000	0,274	0,158
									Col 2	4	1	3,698	0,685	0,396
									Col 3	4	1	4,632	1,556	0,899
									Col 4	4	1	0,510	0,244	0,141
									Source of Variation	DF	SS	MS	F	P
									Between Groups	3	36,557	12,186	16,105	<0,001
									Residual	8	6,053	0,757
									Total	11	42,610
									The differences in the mean values among the treatment groups are greater than would be expected by chance; there is a statistically significant difference (P = <0,001).
									Power of performed test with alpha = 0,050: 0,996
									All Pairwise Multiple Comparison Procedures (Holm-Sidak method):
									Overall significance level = 0,05
									Comparisons for factor:
									Comparison	Diff of Means	t	P	P<0,050
									Col 3 vs. Col 4	4,122	5,804	0,002	Yes
									Col 3 vs. Col 1	3,632	5,114	0,005	Yes
									Col 2 vs. Col 4	3,188	4,489	0,008	Yes
									Col 2 vs. Col 1	2,698	3,799	0,016	Yes
									Col 3 vs. Col 2	0,934	1,315	0,399	No
									Col 1 vs. Col 4	0,490	0,690	0,509	No
Stvd.	Stvd. HBEGF	Stvd. HBEGF Zn	Stvd. HBEGF Zn Gef
1.194	2.293	2.435	0.874						One Way Analysis of Variance	martes, diciembre 04, 2018, 18:10:18
0.983	2.717	3.435	1.33
0.872	2.254	3.366	2.314						Data source: Data Cult HBEGF Zn pERK in Graphs with points
0.999	1.191	0.962	0.548
0.952	1.614	1.451	0.879						Normality Test (Shapiro-Wilk)	Passed	(P = 0,622)
									Equal Variance Test:	Failed	(P < 0,050)
									Group Name	N	Missing	Mean	Std Dev	SEM
									Col 1	6	1	1,000	0,119	0,0532
									Col 2	6	1	2,014	0,606	0,271
									Col 3	6	1	2,330	1,112	0,497
									Col 4	6	1	1,189	0,688	0,308
									Source of Variation	DF	SS	MS	F	P
									Between Groups	3	6,142	2,047	3,916	0,028
									Residual	16	8,365	0,523
									Total	19	14,507
									The differences in the mean values among the treatment groups are greater than would be expected by chance; there is a statistically significant difference (P = 0,028).
									Power of performed test with alpha = 0,050: 0,577
									All Pairwise Multiple Comparison Procedures (Fisher LSD Method):
									Comparisons for factor:
									Comparison	Diff of Means	LSD(alpha=0,050)	P	Diff >= LSD
									Col 3 vs. Col 1	1,330	0,969	0,010	Yes
									Col 3 vs. Col 4	1,141	0,969	0,024	Yes
									Col 3 vs. Col 2	0,316	0,969	0,499	No
									Col 2 vs. Col 1	1,014	0,969	0,041	Yes
									Col 2 vs. Col 4	0,825	0,969	0,090	No
									Col 4 vs. Col 1	0,189	0,969	0,685	No
Sal+Sal_DMSO	Sal+Gef	Zn+Sal	Zn+Gef						One Way Analysis of Variance	Saturday, June 15, 2023, 12:56:55 PM
1.848	4.2458	7.1612	2.7695
1.8687	2.9628	6.3064	0.367						Data source: Data Zn 3d +BrdU Sara in Graphs with points - DCX Teresa.JNB
1.7635	1.2013	7.072	1.7751
	1.18E-03	4.0286	1.052						Normality Test (Shapiro-Wilk)	Passed	(P = 0.725)
									Equal Variance Test:	Passed	(P = 0.249)
									Group Name	N	Missing	Mean	Std Dev	SEM
									Sal+Sal_DMSO	3	0	1.827	0.0558	0.0322
									Sal+Gef	4	0	2.103	1.876	0.938
									Zn+Sal	4	0	6.142	1.46	0.73
									Zn+Gef	4	0	1.491	1.028	0.514
									Col 5	4	4	--	--	--
									Source of Variation	DF	SS	MS	F	P
									Between Groups	3	55.927	18.642	10.184	0.002
									Residual	11	20.136	1.831
									Total	14	76.063
									The differences in the mean values among the treatment groups are greater than would be expected by chance; there is a statistically significant difference (P = 0.002).
									Power of performed test with alpha = 0.050: 0.971
									All Pairwise Multiple Comparison Procedures (Holm-Sidak method):
									Overall significance level = 0.05
									Comparisons for factor:
									Comparison	Diff of Means	t	P	P<0.050
									Zn+Sal vs. Zn+Gef	4.651	4.862	0.003	Yes
									Zn+Sal vs. Sal+Gef	4.039	4.222	0.007	Yes
									Zn+Sal vs. Sal+Sal_DMSO	4.315	4.176	0.006	Yes
									Sal+Gef vs. Zn+Gef	0.612	0.64	0.9	No
									Sal+Sal_DMSO vs. Zn+Gef	0.336	0.325	0.938	No
									Sal+Gef vs. Sal+Sal_DMSO	0.276	0.267	0.794	No
